# Supplementary material for: Why Hand–Wrist Bandaging Could Improve Performance in Elite Soccer Players? A Scoping Review on the Biomechanical Rationale of Upper Limb Role in Kicking
Source: Sports (Basel). 2026 May 6;14(5):189. doi: 10.3390/sports14050189 (PMC13211177; doi:10.3390/sports14050189)
Supplement: Supplementary file 1 [file sports-14-00189-s001.zip]

Archive with 2 entries (2 files):
- PRISMA-2009-Flow-Diagram.pdf
- PRISMA_2020_checklist.pdf
